# Supplementary material for: Relationship between serum iron, zinc, calcium, and HIF-1a—comparative analysis of 2 regions and 4 ethnic groups in China
Source: Front Nutr. 2024 Jul 22;11:1433640. doi: 10.3389/fnut.2024.1433640 (PMC11301158; doi:10.3389/fnut.2024.1433640)
Supplement: Supplementary file 2 [file Table_1.XLSX]

## Sheet: Sheet1
Sample number	Sample ID	Zn mmol/L	A Re-test	B Re-test	Ca mmol/L	A Re-test	B Re-test	Fe umol/L	A Re-test	B Re-test	HIF-1a pg/mL	A Re-test	B Re-test
A-01	001	80.4167	71.8	89.9	1.66077	0.38	0.74	21.5	36.33	36.16	49.6266	48.92	44.15
A-02	002	109.583	72.6	93.7	0.451558	0.79	0.5	35	31.73	32.2	54.0923	52.02	44.93
A-03	003	87.9167	94.1	90.4	1.88092	0.62	0.38	39.4	32.7	35.25	59.7485	49.72	52.74
A-04	004	91.25	77	79.7	0.288957	0.85	0.7	50	31.59	32.44	57.4616	43.65	46.4
A-05	005	82.9167	78.8	76	0.314599	0.63	0.49	38	32.91	33.43	50.1692	47.57	43.81
A-06	006	67.9167	89.2	80.3	0.786737	0.67	0.85	42	36.66	37.63	25.3287	46.82	53.18
A-07	007	85.3333	80	83.9	0.931121	0.9	0.42	45.4	36.74	32.97	43.9817	43.68	45.76
A-08	008	92	76	78.2	1.15314	0.74	0.49	30	33.81	32.98	44.8997	43.01	43.02
A-09	009	107.833	81.4	93.2	0.550771	0.53	0.65	77.5	35.4	36.02	52.372	48.4	43.54
A-10	010	77	82.8	79	0.76916	0.33	0.9	13	34.19	36.34	32.5228	49.77	51.87
A-11	011	98.6667	73.9	84.3	1.09356	0.75	0.43	56	36.29	38.21	54.5281	43.3	48.47
A-12	012	101.167	84.1	75.6	0.402831	0.92	0.42	40.5	34.58	33.01	53.1547	52.47	50.02
A-13	013	65.6875	73.6	94.5	0.078363	0.79	0.49	37.9	43.53	34.44	52.372	51.57	43.52
A-14	014	75.0625	93.6	79.2	0.0312846	0.77	0.43	35.7	36.83	32.81	50.0222	49.85	49.72
A-15	015	72.5625	73.3	91.8	0.476744	0.44	0.67	15.7	36.81	37	51.924	52.53	42.61
A-16	016	90.0625	79.4	97.1	0.755945	0.41	0.62	22.7	32.15	36.77	36.8003	45.45	45.8
A-17	017	85.8	95.6	84.6	0.341889	0.87	0.5	32.2	32.82	35.09	46.9817	50.06	52.28
A-18	018	61.8	81.3	94.8	0.125406	0.8	0.42	24.2	32.64	36.61	47.8997	50.43	48.26
A-19	019	85.8	91.9	93.3	0.112894	0.68	0.69	20.7	31.59	33.84	43.8728	47.87	45.99
A-20	020	78.8	80.3	72.3	0.345034	0.84	0.77	20.2	32.51	35	49.8	49.66	47.25
